# Supplementary material for: Development and Validation of a Predictive Tool for Postpartum Hemorrhage after Vaginal Delivery: A Prospective Cohort Study
Source: Biology (Basel). 2022 Dec 29;12(1):54. doi: 10.3390/biology12010054 (PMC9855728; doi:10.3390/biology12010054)
Supplement: Supplementary file 1 [file biology-12-00054-s001.zip]

Archive with 1 entries (1 files):
- biology-2074967-supplementary.pdf
